# Supplementary material for: Evaluating Behavioral Impacts of School Cancer Education Programs Several Months and Years After Implementation in Japan
Source: J Cancer Educ. 2025 May 24;41(2):270–6. doi: 10.1007/s13187-025-02655-6 (PMC13157418; doi:10.1007/s13187-025-02655-6)
Supplement: Supplementary file 1 — Supplementary file1 Supplementary Table 1. Details of Cancer Education Programs Implemented at Participating High Schools (XLSX 11 KB) [file 13187_2025_2655_MOESM1_ESM.xlsx]

## Sheet: Sheet1
	Supplementary Table 1. Details of Cancer Education Programs Implemented at Participating High Schools
		School A	School B	School C	School D
	Cancer education program details
	Year of Implementation	2016	2017	2018	2019
	Target Grade	1st-years	1st- & 2nd-years	2nd-years	1st-years
	Number of candidates
	Total	80	324	137	200
	Male	31	106	61	101
	Female	49	218	76	91
	Unknown	0	0	0	8
